# Supplementary material for: A Non-Instrumental Green Analytical Method Based on Surfactant-Assisted Dispersive Liquid–Liquid Microextraction–Thin-Layer Chromatography–Smartphone-Based Digital Image Colorimetry(SA-DLLME-TLC-SDIC) for Determining Favipiravir in Biological Samples
Source: Molecules. 2023 Jan 5;28(2):529. doi: 10.3390/molecules28020529 (PMC9860899; doi:10.3390/molecules28020529)
Supplement: Supplementary file 1 [file molecules-28-00529-s001.zip]

Archive with 1 entries (1 files):
- molecules-2126818-supplementary.pdf
